# Supplementary material for: Dataset on early growth of cover crops in growth chamber
Source: Data Brief. 2020 Feb 8;29:105262. doi: 10.1016/j.dib.2020.105262 (PMC7033325; doi:10.1016/j.dib.2020.105262)
Supplement: Multimedia component 1 [file mmc1.xml]

<?xml version="1.0" encoding="utf-8" standalone="no"?>
<data>
  <datasets>
    <author>gaelle.damour@cirad.fr</author>
    <type>1</type>
    <dataset>
      <name>A Dataset on early growth of cover crops in growth chamber</name>
      <caption />
      <description>This dataset describes the early growth of cover crop cultivated in growth chamber under non-limiting conditions. Seventeen species of four botanical groups were described after one month of growth. Traits related to plant growth and leaf area development were measured (five traits) and calculated (eight traits). This data set is made available to enable comparisons between dataset, extended analysis and meta-analysis on cover crop traits.</description>
      <filetype>
        <name />
      </filetype>
      <filesize />
      <source>0</source>
      <sourcename>Original Data</sourcename>
      <access>
        <type>1</type>
        <name>Data available in data repository</name>
        <reponame>Dataverse</reponame>
        <PersistentId>doi:10.18167/DVN1/MNMXRZ</PersistentId>
        <deeplinkurl>https://dataverse.cirad.fr/</deeplinkurl>
      </access>
    </dataset>
  </datasets>
</data>
